# Supplementary material for: Construction of Hollow Co3O4@ZnIn2S4 p-n Heterojunctions for Highly Efficient Photocatalytic Hydrogen Production
Source: Nanomaterials (Basel). 2023 Feb 17;13(4):758. doi: 10.3390/nano13040758 (PMC9960535; doi:10.3390/nano13040758)
Supplement: Supplementary file 1 [file nanomaterials-13-00758-s001.zip]

Archive with 1 entries (1 files):
- nanomaterials-2179387-supplementary.pdf
